# Supplementary material for: [(2,3,5,6-η)-Bicyclo­[2.2.1]hepta-2,5-diene]dibromidopalladium(II)
Source: Acta Crystallogr Sect E Struct Rep Online. 2009 Jun 6;65(Pt 7):m727. doi: 10.1107/S1600536809020583 (PMC2969277; doi:10.1107/S1600536809020583)
Supplement: Supplementary file 2 [file e-65-0m727-Isup2.hkl]

# 
# h,k,l, Fc-squared, Fo-squared, sigma(Fo-squared) and status flag 
# 
data_I
_shelx_title ' [Pd(nbd)Br2] in Pnma' 
_shelx_refln_list_code          4 
_shelx_F_calc_maximum      409.15 
_exptl_crystal_F_000       664.00 
_reflns_d_resolution_high  0.8006 
 
loop_ 
 _symmetry_equiv_pos_as_xyz 
 'x, y, z' 
 '-x+1/2, -y, z+1/2' 
 '-x, y+1/2, -z' 
 'x+1/2, -y+1/2, -z+1/2' 
 '-x, -y, -z' 
 'x-1/2, y, -z-1/2' 
 'x, -y-1/2, z' 
 '-x-1/2, y-1/2, z-1/2' 
 
_cell_length_a    12.7579 
_cell_length_b     7.4313 
_cell_length_c     9.0138 
_cell_angle_alpha  90.000 
_cell_angle_beta   90.000 
_cell_angle_gamma  90.000 
 
_shelx_F_squared_multiplier     1.000 
 
loop_ 
 _refln_index_h 
 _refln_index_k 
 _refln_index_l 
 _refln_F_squared_calc 
 _refln_F_squared_meas 
 _refln_F_squared_sigma 
 _refln_observed_status 
   2   0   0    13440.76    13476.91    159.58 o 
   4   0   0     7011.52     6843.91    108.52 o 
   6   0   0    17306.52    16820.86    235.99 o 
   8   0   0    31782.35    30551.85    547.10 o 
  10   0   0     4083.09     3857.96    132.08 o 
  12   0   0     4948.19     4414.21    304.72 o 
  14   0   0     1390.05     1328.34    216.03 o 
   2   1   0    26482.24    27631.09    195.25 o 
   4   1   0     3871.89     4078.90     86.57 o 
   6   1   0    16484.51    16279.85    195.55 o 
   8   1   0       84.95       73.29     36.21 o 
  10   1   0     4460.75     4296.40    132.55 o 
  12   1   0      446.67      428.80     69.79 o 
  14   1   0     2694.10     2761.54    189.94 o 
   0   2   0   167402.02   144298.64    878.32 o 
   2   2   0     4959.12     5174.14     74.16 o 
   4   2   0     3351.55     3345.73     71.76 o 
   6   2   0    11478.05    11825.12    139.70 o 
   8   2   0    26278.98    25042.83    290.86 o 
  10   2   0     1734.46     1665.47     96.03 o 
  12   2   0     2432.79     2485.82    119.87 o 
  14   2   0     1421.34     1358.05    154.21 o 
   2   3   0     4671.10     4601.92     82.08 o 
   4   3   0     1369.55     1397.47     50.07 o 
   6   3   0    12070.29    11803.86    225.76 o 
   8   3   0      350.42      387.11     61.20 o 
  10   3   0     1701.61     1911.31    110.01 o 
  12   3   0      713.65      704.14     84.63 o 
  14   3   0     2378.95     2604.14    162.92 o 
   0   4   0    52059.54    51383.96    421.63 o 
   2   4   0     1571.82     1571.58     59.43 o 
   4   4   0     2311.03     2212.31     64.25 o 
   6   4   0    10247.76    10659.60    206.15 o 
   8   4   0    15325.96    15535.84    265.96 o 
  10   4   0      411.34      415.04     72.71 o 
  12   4   0      695.23      753.74     92.68 o 
  14   4   0     1117.17     1164.23    114.94 o 
   2   5   0     2230.96     2153.40     77.99 o 
   4   5   0      116.70      107.08     35.32 o 
   6   5   0     5233.97     5438.25    162.84 o 
   8   5   0       25.63       22.61     47.52 o 
  10   5   0      679.32      779.20     95.30 o 
  12   5   0      416.42      422.24     82.61 o 
   0   6   0    23380.52    21992.81    498.95 o 
   2   6   0      869.75      878.37     62.90 o 
   4   6   0     1393.88     1363.83     71.89 o 
   6   6   0     6089.39     6025.62    155.55 o 
   8   6   0     6629.30     7179.70    186.61 o 
  10   6   0      236.10      359.97    122.83 o 
  12   6   0      446.76      267.96    190.92 o 
   2   7   0     1494.79     1535.76    107.84 o 
   4   7   0       30.38       88.33     87.83 o 
   6   7   0     1761.03     1711.40    192.07 o 
   8   7   0        6.11      -71.06     71.06 o 
  10   7   0      472.14      107.85    265.38 o 
   0   8   0     7895.50     8227.26    326.83 o 
   2   8   0      342.32      358.09     91.76 o 
   4   8   0      281.79      321.06    116.87 o 
   6   8   0     1274.02     1123.76    268.24 o 
   8   8   0     2197.00      423.27    948.51 o 
   2   9   0      398.92      524.43    135.05 o 
   1   0   1    44302.81    42360.36    256.84 o 
   2   0   1    12300.59    12867.23    211.29 o 
   3   0   1     1156.91     1175.71     48.43 o 
   4   0   1    27029.68    27010.52    164.58 o 
   5   0   1     2572.93     2380.04     55.39 o 
   6   0   1      527.22      496.63     32.66 o 
   7   0   1    28964.65    29110.36    209.65 o 
   8   0   1     1818.78     1909.27     64.93 o 
   9   0   1     3904.85     3589.81     87.39 o 
  10   0   1     2715.79     2577.55     90.65 o 
  11   0   1     2222.57     2183.50    155.12 o 
  12   0   1     1586.73     1503.51    141.84 o 
  13   0   1     1242.48     1135.70    134.17 o 
  14   0   1      385.37      389.64     97.83 o 
  15   0   1     1710.33      567.59    806.88 o 
   0   1   1      612.84      675.50     29.39 o 
   1   1   1     4133.99     3996.00     41.05 o 
   2   1   1    10126.13    10022.51     90.37 o 
   3   1   1     1170.19     1310.65     39.68 o 
   4   1   1      270.14      288.78     23.98 o 
   5   1   1     2151.19     2128.57     37.23 o 
   6   1   1      476.17      414.89     23.22 o 
   7   1   1    10315.48     9808.23     92.25 o 
   8   1   1      272.26      244.07     25.12 o 
   9   1   1     1041.27      982.35     44.92 o 
  10   1   1     1616.27     1601.23     64.56 o 
  11   1   1      989.00     1035.96     57.05 o 
  12   1   1      191.00      177.68     37.34 o 
  13   1   1     2408.64     2386.33    126.91 o 
  14   1   1      363.32      420.26     74.79 o 
  15   1   1      307.62       83.74    100.46 o 
   1   2   1    47867.80    47685.16    262.92 o 
   2   2   1     2101.51     2096.49     35.47 o 
   3   2   1      953.97      891.98     25.63 o 
   4   2   1    21946.98    22764.08    174.32 o 
   5   2   1     4363.43     4676.28     74.20 o 
   6   2   1      188.04      172.00     28.06 o 
   7   2   1    25514.15    25707.64    202.91 o 
   8   2   1      736.09      665.89     45.98 o 
   9   2   1     2563.84     2369.15     75.74 o 
  10   2   1     1387.09     1370.24     65.02 o 
  11   2   1     2524.66     2526.71     83.76 o 
  12   2   1     1802.02     1801.09     77.40 o 
  13   2   1     1196.41     1125.77     71.27 o 
  14   2   1      191.95      231.37     62.29 o 
  15   2   1     1349.78      280.73    361.16 o 
   0   3   1     6706.30     6670.06     94.74 o 
   1   3   1     3972.25     3976.99     53.79 o 
   2   3   1     3260.78     3071.36     47.49 o 
   3   3   1       44.06       52.23     16.16 o 
   4   3   1      108.71      119.04     17.89 o 
   5   3   1     1571.56     1614.11     51.42 o 
   6   3   1      828.44      854.31     43.94 o 
   7   3   1     5199.02     5090.35     92.43 o 
   8   3   1      153.59      143.89     35.64 o 
   9   3   1     1233.90     1272.98     65.64 o 
  10   3   1     2387.28     2342.44     82.83 o 
  11   3   1      719.85      746.74     59.41 o 
  12   3   1       25.74       25.29     31.99 o 
  13   3   1     1445.22     1505.04     79.90 o 
  14   3   1      389.29      454.64     58.99 o 
  15   3   1      163.08      134.83     86.63 o 
   1   4   1    24582.45    25157.28    147.38 o 
   2   4   1      249.26      207.19     23.84 o 
   3   4   1      357.17      351.67     26.04 o 
   4   4   1    14777.59    15317.33    117.17 o 
   5   4   1     2294.23     2293.45     57.40 o 
   6   4   1      103.16       99.21     31.19 o 
   7   4   1    13995.99    14410.73    184.31 o 
   8   4   1      429.33      409.20     48.23 o 
   9   4   1     1348.08     1343.94     69.92 o 
  10   4   1      285.30      345.80     48.74 o 
  11   4   1     1659.94     1624.48     79.76 o 
  12   4   1     1336.79     1305.56     78.50 o 
  13   4   1      844.83      883.69     71.13 o 
  14   4   1      111.58      162.15     44.78 o 
   0   5   1     2641.04     2503.58     81.10 o 
   1   5   1     1620.87     1548.64     47.75 o 
   2   5   1     1434.27     1362.27     45.70 o 
   3   5   1       25.99       53.14     23.98 o 
   4   5   1        7.89       20.91     22.43 o 
   5   5   1      731.96      731.67     40.05 o 
   6   5   1     1781.14     1828.26     69.46 o 
   7   5   1     2635.66     2764.10     84.74 o 
   8   5   1       50.30       75.59     37.70 o 
   9   5   1      579.54      601.49     57.36 o 
  10   5   1     1344.17     1340.23     75.64 o 
  11   5   1      474.94      475.46     56.57 o 
  12   5   1       38.36       22.60     37.13 o 
  13   5   1      896.72      903.75     74.70 o 
   1   6   1     8158.05     8117.45    121.08 o 
   2   6   1      346.01      350.27     42.09 o 
   3   6   1      103.99       99.88     34.22 o 
   4   6   1     6921.40     7001.25    119.61 o 
   5   6   1      562.78      581.02     65.68 o 
   6   6   1       76.67      122.64     49.58 o 
   7   6   1     5366.78     5454.47    140.60 o 
   8   6   1      366.56      414.23     63.61 o 
   9   6   1      766.09      794.51     75.94 o 
  10   6   1      131.53      124.02     51.77 o 
  11   6   1      519.29      540.43     72.27 o 
  12   6   1      519.03      369.47    104.35 o 
   0   7   1      278.54      373.76     74.94 o 
   1   7   1      509.45      520.88     55.80 o 
   2   7   1      680.82      715.65     60.66 o 
   3   7   1       10.80        0.33     38.65 o 
   4   7   1       16.47       31.61     58.72 o 
   5   7   1      313.38      295.92     79.50 o 
   6   7   1      649.14      537.50     94.77 o 
   7   7   1     1087.76      995.33    118.06 o 
   8   7   1       12.35      -37.08     53.74 o 
   9   7   1      220.84       94.51     70.65 o 
  10   7   1      364.44       63.35    112.23 o 
   1   8   1     2629.18     2641.65    100.47 o 
   2   8   1      158.19      192.72     55.38 o 
   3   8   1       30.93       32.87     61.02 o 
   4   8   1     1714.41     1849.57    142.40 o 
   5   8   1      243.02      259.24     79.05 o 
   6   8   1       10.30       21.01     64.23 o 
   7   8   1     1930.19      312.21    562.59 o 
   0   9   1       22.63       64.69     57.31 o 
   1   9   1      229.90      253.07     61.79 o 
   2   9   1      193.27      270.50     77.87 o 
   3   9   1       47.88       74.23     65.63 o 
   0   0   2     7107.23     7476.47    188.84 o 
   1   0   2      747.68      762.02     62.23 o 
   2   0   2     5699.82     5525.53    231.40 o 
   3   0   2    47509.80    48067.94    474.66 o 
   4   0   2     4650.79     4805.07    153.50 o 
   5   0   2    20728.92    21318.29    413.69 o 
   6   0   2    17775.39    18566.61    243.41 o 
   7   0   2     3602.67     3279.94     93.97 o 
   8   0   2     2682.89     2409.11     87.05 o 
   9   0   2      891.06      864.62     63.71 o 
  10   0   2        4.82        7.51     37.72 o 
  11   0   2     8595.58     8712.42    294.30 o 
  12   0   2      198.09      306.86     86.24 o 
  13   0   2      362.96      257.80     88.21 o 
  14   0   2      747.15      720.41    133.05 o 
  15   0   2      980.40      224.06    467.82 o 
   1   1   2     1366.03     1335.38     36.64 o 
   2   1   2       20.59       -0.01     16.65 o 
   3   1   2    14557.62    14330.47    113.37 o 
   4   1   2     3978.81     4138.60     64.00 o 
   5   1   2     4126.31     4151.83     68.86 o 
   6   1   2     1285.80     1234.18     43.28 o 
   7   1   2       39.77       37.49     18.16 o 
   8   1   2       58.49       75.60     21.23 o 
   9   1   2     2793.43     2825.20     79.93 o 
  10   1   2        9.35       15.36     28.39 o 
  11   1   2     3991.78     3840.62    104.96 o 
  12   1   2     1257.66     1244.51     89.19 o 
  13   1   2     1191.76     1222.75    101.39 o 
  14   1   2      304.57      317.48     69.98 o 
  15   1   2      498.51      262.11    192.36 o 
   0   2   2    17174.60    17924.08    188.24 o 
   1   2   2       10.45       14.48     11.42 o 
   2   2   2     5046.18     5012.17     65.71 o 
   3   2   2    52476.35    54446.30    333.38 o 
   4   2   2     2351.24     2414.25     57.99 o 
   5   2   2    17114.18    17104.99    161.43 o 
   6   2   2    11449.64    11866.12    133.61 o 
   7   2   2     5050.71     4957.98     95.76 o 
   8   2   2     2213.36     2248.34     73.02 o 
   9   2   2     1509.78     1471.03     64.91 o 
  10   2   2       21.83       16.03     29.90 o 
  11   2   2     7010.71     6873.25    131.22 o 
  12   2   2      487.65      493.60     52.25 o 
  13   2   2      147.75      141.52     44.85 o 
  14   2   2      586.40      568.76     71.27 o 
  15   2   2      983.94      289.83    324.30 o 
   1   3   2      234.24      229.60     28.36 o 
   2   3   2      478.63      530.50     23.96 o 
   3   3   2     9523.24     9168.46     82.39 o 
   4   3   2      747.44      748.13     36.81 o 
   5   3   2     4903.12     4939.15     79.75 o 
   6   3   2      883.97      895.00     46.03 o 
   7   3   2       52.18       42.08     29.11 o 
   8   3   2       42.16       46.32     30.12 o 
   9   3   2     1200.18     1163.75     63.10 o 
  10   3   2      219.32      244.01     43.06 o 
  11   3   2     1715.01     1733.34     79.65 o 
  12   3   2      761.98      763.74     61.79 o 
  13   3   2     1159.53     1155.39     73.72 o 
  14   3   2      204.78      170.91     46.54 o 
   0   4   2    15030.62    15787.09    222.83 o 
   1   4   2        8.87        0.88     26.00 o 
   2   4   2     3061.93     2949.62     49.54 o 
   3   4   2    27263.46    27912.55    163.49 o 
   4   4   2      620.50      624.11     31.30 o 
   5   4   2     9182.52     9145.70    113.39 o 
   6   4   2     3214.39     3312.62     77.54 o 
   7   4   2     3203.36     3186.60     80.85 o 
   8   4   2     1323.35     1342.03     66.16 o 
   9   4   2     1054.03     1072.28     64.30 o 
  10   4   2       97.06       84.75     37.36 o 
  11   4   2     4361.13     4200.43    115.52 o 
  12   4   2      745.48      736.58     65.41 o 
  13   4   2       93.39       74.54     39.41 o 
  14   4   2      323.28      242.08     57.09 o 
   1   5   2       40.18       53.02     32.80 o 
   2   5   2      287.36      341.69     42.07 o 
   3   5   2     4721.38     4612.02     83.21 o 
   4   5   2      111.31      122.13     27.67 o 
   5   5   2     1482.87     1524.99     61.17 o 
   6   5   2      532.51      532.14     43.37 o 
   7   5   2       15.65       15.66     30.12 o 
   8   5   2       45.95       51.60     34.30 o 
   9   5   2      664.12      663.67     56.58 o 
  10   5   2      364.24      372.53     50.50 o 
  11   5   2      983.15     1040.67     89.65 o 
  12   5   2      419.34      496.95     66.03 o 
  13   5   2      691.05      784.33     79.44 o 
   0   6   2     4882.65     4674.03    139.54 o 
   1   6   2       30.25       36.00     33.60 o 
   2   6   2     1129.86     1147.98     59.01 o 
   3   6   2     8344.95     8359.56    125.38 o 
   4   6   2      154.37      123.08     42.47 o 
   5   6   2     3516.93     3614.78    103.02 o 
   6   6   2      964.08     1082.78     87.81 o 
   7   6   2      826.31      778.38     80.48 o 
   8   6   2      657.70      648.99     72.47 o 
   9   6   2      266.69      319.45     61.70 o 
  10   6   2       32.62       61.03     49.23 o 
  11   6   2     2166.39     2063.99    313.36 o 
   1   7   2        8.21       -5.61     33.17 o 
   2   7   2       69.40       78.11     36.13 o 
   3   7   2     1650.71     1721.06     85.24 o 
   4   7   2      102.56       91.63     48.78 o 
   5   7   2      388.94      477.50     72.42 o 
   6   7   2      215.34      158.09     56.45 o 
   7   7   2        7.36        7.49     47.85 o 
   8   7   2        4.73        7.67     46.81 o 
   9   7   2      416.65       99.23    108.06 o 
  10   7   2      138.09       70.84     54.72 o 
   0   8   2     1105.66     1183.13    112.11 o 
   1   8   2        2.13      -25.01     41.05 o 
   2   8   2      328.88      363.62     66.15 o 
   3   8   2     2835.27     3008.78    167.41 o 
   4   8   2       81.30       56.72     64.25 o 
   5   8   2     1210.80     1299.47    145.11 o 
   6   8   2      656.49      231.77    176.35 o 
   7   8   2      244.17       66.80     64.53 o 
   1   9   2       44.60       45.57     50.47 o 
   2   9   2       19.13       72.94     64.53 o 
   1   0   3      264.65      254.94     57.05 o 
   2   0   3    21955.00    21793.59    209.20 o 
   3   0   3     5774.22     6008.16    146.61 o 
   4   0   3    84702.84    83078.41   1071.19 o 
   5   0   3     4902.83     4939.27    136.10 o 
   6   0   3       14.99        4.33     37.65 o 
   7   0   3      240.87      332.22     60.27 o 
   8   0   3     5749.00     5746.48    137.42 o 
   9   0   3      422.24      438.54     56.83 o 
  10   0   3     5449.97     5149.79    224.14 o 
  11   0   3       64.39       22.58     60.09 o 
  12   0   3     3478.84     3435.78    205.26 o 
  13   0   3      566.67      605.25    120.28 o 
  14   0   3      706.44      650.66    124.06 o 
  15   0   3       48.09       49.33     30.37 o 
   0   1   3     4416.96     4845.46    123.43 o 
   1   1   3     5236.70     5230.38     88.72 o 
   2   1   3     8307.46     8111.92    102.54 o 
   3   1   3     1080.45     1101.60     44.91 o 
   4   1   3       10.76       11.26     21.82 o 
   5   1   3      939.25      932.62     48.83 o 
   6   1   3     4786.13     5133.06     99.63 o 
   7   1   3     1062.95     1162.61     58.60 o 
   8   1   3      360.17      384.33     35.00 o 
   9   1   3      733.76      751.10     58.38 o 
  10   1   3     6338.53     6357.32    138.83 o 
  11   1   3      687.65      725.72     69.41 o 
  12   1   3       35.94       38.63     46.72 o 
  13   1   3      154.41      239.67     62.20 o 
  14   1   3     1279.61     1258.50    128.77 o 
  15   1   3      122.99       39.03     31.08 o 
   1   2   3      472.14      460.37     31.31 o 
   2   2   3    14312.72    14026.33    111.57 o 
   3   2   3     3814.93     3721.16     67.49 o 
   4   2   3    52400.36    53950.55    272.62 o 
   5   2   3     2161.69     2006.98     54.08 o 
   6   2   3       23.96       17.77     22.23 o 
   7   2   3      338.64      338.03     43.45 o 
   8   2   3     3435.62     3650.65    101.08 o 
   9   2   3      106.70      110.33     35.56 o 
  10   2   3     5178.07     5214.92    115.29 o 
  11   2   3      283.14      299.94     45.15 o 
  12   2   3     3145.56     3101.60    115.43 o 
  13   2   3      338.39      367.26     70.94 o 
  14   2   3      472.80      333.78    151.54 o 
   0   3   3      297.07      325.99     48.69 o 
   1   3   3     4050.99     3941.24     80.72 o 
   2   3   3     5077.46     5125.44     71.83 o 
   3   3   3       43.67       18.41     19.22 o 
   4   3   3      287.79      327.41     31.30 o 
   5   3   3      565.97      563.40     40.38 o 
   6   3   3      884.66      942.08     49.85 o 
   7   3   3      218.24      213.02     38.43 o 
   8   3   3      306.33      348.78     42.05 o 
   9   3   3      962.38     1101.18     63.56 o 
  10   3   3     4284.35     4156.52    108.42 o 
  11   3   3      508.58      504.95     55.01 o 
  12   3   3       17.41       27.81     34.94 o 
  13   3   3      210.71      259.33     49.93 o 
  14   3   3      925.55      522.40    258.74 o 
   1   4   3      577.60      604.47     46.14 o 
   2   4   3     9130.02     9047.12    145.52 o 
   3   4   3     1322.33     1292.66     42.80 o 
   4   4   3    23142.43    24357.18    205.92 o 
   5   4   3     1438.39     1484.64     58.50 o 
   6   4   3       43.54       14.39     27.10 o 
   7   4   3       85.67       85.16     33.32 o 
   8   4   3     1614.38     1702.99     70.64 o 
   9   4   3        5.51        3.89     29.45 o 
  10   4   3     4409.94     4424.67    135.89 o 
  11   4   3      297.82      297.02     49.71 o 
  12   4   3     1965.91     1945.39     92.37 o 
  13   4   3      126.04      141.72     41.90 o 
   0   5   3       85.14      134.21     57.53 o 
   1   5   3     1332.32     1307.53     65.28 o 
   2   5   3     2761.44     2755.41     88.02 o 
   3   5   3      220.06      212.34     41.79 o 
   4   5   3      150.72      138.80     49.20 o 
   5   5   3      308.98      351.87     57.72 o 
   6   5   3      163.62      189.22     51.78 o 
   7   5   3      199.58      247.82     54.98 o 
   8   5   3      269.18      319.04     59.41 o 
   9   5   3      314.02      384.46     63.50 o 
  10   5   3     1736.42     1773.57    105.18 o 
  11   5   3      204.46      169.78     54.86 o 
  12   5   3      101.71      130.22     55.82 o 
   1   6   3       22.67       62.46     39.21 o 
   2   6   3     4333.63     4147.93    102.96 o 
   3   6   3      411.50      460.35     55.69 o 
   4   6   3     9962.28    10000.21    186.30 o 
   5   6   3     1201.99     1176.44     81.47 o 
   6   6   3       26.85       14.08     49.34 o 
   7   6   3        1.30       11.48     50.52 o 
   8   6   3      887.49      953.24     91.91 o 
   9   6   3       15.97       47.77     51.12 o 
  10   6   3     2405.33     2833.51    153.36 o 
  11   6   3       47.53       21.73     32.57 o 
   0   7   3       74.17      106.15     53.90 o 
   1   7   3      330.64      329.92     47.06 o 
   2   7   3     1134.86     1113.43     70.02 o 
   3   7   3      195.10      230.58     51.22 o 
   4   7   3        8.84       23.19     41.69 o 
   5   7   3      129.37      128.15     55.07 o 
   6   7   3      311.23      287.73     66.38 o 
   7   7   3      142.67      181.25     61.41 o 
   8   7   3      186.29       53.60     51.10 o 
   9   7   3       71.37       29.66     33.59 o 
   1   8   3        6.15      -37.77     42.07 o 
   2   8   3     1210.04     1185.18     95.64 o 
   3   8   3      176.34      215.40     61.90 o 
   4   8   3     3632.09     3552.96    204.55 o 
   5   8   3      252.29      192.60     73.89 o 
   6   8   3       18.36       30.88     25.79 o 
   0   0   4    20225.79    20744.85    462.09 o 
   1   0   4     7220.35     7132.27    193.44 o 
   2   0   4       78.06       87.30     47.15 o 
   3   0   4    30572.55    32156.84    296.51 o 
   4   0   4      620.94      634.26     58.38 o 
   5   0   4     8407.55     8854.49    251.25 o 
   6   0   4     2569.75     2691.91    124.77 o 
   7   0   4      340.77      347.82     69.31 o 
   8   0   4     8592.04     8565.74    238.44 o 
   9   0   4     7105.69     7543.27    209.78 o 
  10   0   4      523.73      549.22    104.35 o 
  11   0   4     4314.46     3991.92    209.10 o 
  12   0   4       40.83       83.29     70.90 o 
  13   0   4       26.78       62.11     71.81 o 
  14   0   4      363.21      149.01    109.44 o 
   1   1   4     2629.35     2559.55     76.21 o 
   2   1   4     2707.23     2742.39     86.35 o 
   3   1   4     1793.23     1753.38     59.07 o 
   4   1   4     1642.83     1485.20     54.38 o 
   5   1   4      256.26      258.39     36.25 o 
   6   1   4     3823.79     4130.32    118.09 o 
   7   1   4      691.58      714.87     56.20 o 
   8   1   4       57.33       39.31     39.37 o 
   9   1   4     3509.04     3500.18    122.86 o 
  10   1   4      210.30      292.45     49.57 o 
  11   1   4      342.63      386.17     70.27 o 
  12   1   4      104.04      163.35     58.55 o 
  13   1   4      444.18      369.22     74.08 o 
  14   1   4      532.96      301.95    147.62 o 
   0   2   4    16464.36    16556.63    247.08 o 
   1   2   4     5874.44     5325.19    121.19 o 
   2   2   4      286.05      269.30     37.99 o 
   3   2   4    22606.58    21367.10    177.86 o 
   4   2   4        2.84       16.94     31.41 o 
   5   2   4     7177.25     7613.45    122.39 o 
   6   2   4      414.93      386.79     42.46 o 
   7   2   4      152.73      131.19     42.29 o 
   8   2   4     7239.48     7361.86    164.75 o 
   9   2   4     5491.32     5600.36    135.39 o 
  10   2   4      249.63      253.13     48.75 o 
  11   2   4     3716.74     3798.96    123.43 o 
  12   2   4       56.02       19.71     48.85 o 
  13   2   4       38.15       52.05     50.84 o 
  14   2   4      312.64      300.77     70.69 o 
   1   3   4      486.89      508.09     41.59 o 
   2   3   4     1260.65     1202.84     49.68 o 
   3   3   4      537.48      512.89     34.74 o 
   4   3   4     3777.24     3674.24     98.97 o 
   5   3   4      150.14      169.23     34.76 o 
   6   3   4     3286.97     3117.11     82.30 o 
   7   3   4      735.70      883.08     56.33 o 
   8   3   4       50.00       47.43     33.54 o 
   9   3   4     3329.08     3243.45     91.93 o 
  10   3   4      345.53      416.67     54.67 o 
  11   3   4      468.02      443.23     58.92 o 
  12   3   4       33.72       39.24     37.82 o 
  13   3   4      212.39      126.41     70.16 o 
   0   4   4    13093.73    13557.83    241.95 o 
   1   4   4     3156.29     2933.11    109.73 o 
   2   4   4      134.31       99.86     48.00 o 
   3   4   4    12157.52    12051.81    201.41 o 
   4   4   4       26.85       30.79     46.23 o 
   5   4   4     4180.48     4060.34    132.31 o 
   6   4   4        9.86       12.50     27.99 o 
   7   4   4       38.62       52.01     31.79 o 
   8   4   4     4484.59     4712.59    104.76 o 
   9   4   4     3198.99     3411.02     99.55 o 
  10   4   4      204.60      256.22     46.79 o 
  11   4   4     2241.74     2156.10    100.42 o 
  12   4   4      153.01      124.66     49.05 o 
  13   4   4       24.29       -8.59     45.17 o 
   1   5   4      343.57      312.23     48.02 o 
   2   5   4     1425.82     1483.49     80.96 o 
   3   5   4      114.63      114.30     53.90 o 
   4   5   4     1748.58     1825.03    101.41 o 
   5   5   4       15.43       11.02     46.33 o 
   6   5   4     1552.71     1605.39     91.69 o 
   7   5   4      768.79      813.21     76.68 o 
   8   5   4        1.07       26.62     46.98 o 
   9   5   4     1909.24     1947.44    107.74 o 
  10   5   4      496.78      558.60     74.24 o 
  11   5   4      214.68      222.89     62.90 o 
  12   5   4       33.98       33.79     43.10 o 
   0   6   4     7031.07     7284.30    231.24 o 
   1   6   4     1431.49     1493.22     79.74 o 
   2   6   4        9.47       31.08     35.33 o 
   3   6   4     5811.85     5825.96    166.29 o 
   4   6   4        9.79       17.77     48.97 o 
   5   6   4     1904.13     2021.79    104.38 o 
   6   6   4       14.27       14.29     45.22 o 
   7   6   4       35.03        0.07     48.65 o 
   8   6   4     2047.32     1949.82    118.77 o 
   9   6   4     1573.44     1499.05    121.97 o 
  10   6   4      219.68       87.41     67.05 o 
   1   7   4      254.38      301.18     53.14 o 
   2   7   4      741.61      761.44     71.91 o 
   3   7   4       72.78       80.84     52.00 o 
   4   7   4      311.40      344.55     64.81 o 
   5   7   4       19.22      -14.81     48.75 o 
   6   7   4      486.00      570.08     81.54 o 
   7   7   4      361.05      249.35     61.52 o 
   8   7   4       24.90       25.72     24.81 o 
   0   8   4     1641.42     1696.42    140.72 o 
   1   8   4      412.49      391.69     61.67 o 
   2   8   4        4.25       38.46     44.01 o 
   3   8   4     1785.88     1912.22    109.41 o 
   4   8   4        5.92        7.47     47.16 o 
   5   8   4      685.17      256.52    157.31 o 
   1   0   5    23236.88    23071.38    447.07 o 
   2   0   5    15378.96    15448.05    308.73 o 
   3   0   5       21.48      -30.00     45.54 o 
   4   0   5      152.68      143.46     61.04 o 
   5   0   5      684.50      635.26     70.27 o 
   6   0   5     2187.36     2185.31    110.76 o 
   7   0   5    10911.57    10530.84    213.27 o 
   8   0   5     1098.15     1236.58    109.99 o 
   9   0   5      839.08      931.80    124.45 o 
  10   0   5     4349.06     4415.18    227.12 o 
  11   0   5     1204.65     1263.45    149.27 o 
  12   0   5       16.77       45.81     68.94 o 
  13   0   5      898.09      962.04    151.19 o 
  14   0   5       36.74       23.49     52.58 o 
   0   1   5     8954.57     8639.80    208.51 o 
   1   1   5     2673.54     2539.80     87.50 o 
   2   1   5      253.26      218.53     47.71 o 
   3   1   5       31.30       41.05     36.02 o 
   4   1   5      426.11      394.52     45.15 o 
   5   1   5      550.38      604.93     50.23 o 
   6   1   5      982.05     1095.27     61.04 o 
   7   1   5     1990.41     2019.70     82.22 o 
   8   1   5     4750.55     4930.43    133.29 o 
   9   1   5      740.63      850.76     88.10 o 
  10   1   5      113.18      130.45     49.32 o 
  11   1   5      115.12      133.68     55.98 o 
  12   1   5       11.00       51.98     48.66 o 
  13   1   5     1014.18     1060.52    120.52 o 
  14   1   5      138.99      108.63     49.07 o 
   1   2   5    17996.29    17542.89    199.37 o 
   2   2   5    14897.24    14687.77    185.07 o 
   3   2   5      180.74      170.87     45.02 o 
   4   2   5     1067.31     1131.09     62.58 o 
   5   2   5     1081.36     1065.47     60.47 o 
   6   2   5     1404.48     1486.37     64.99 o 
   7   2   5    10504.04    11175.33    207.29 o 
   8   2   5     1736.76     1708.68     88.07 o 
   9   2   5      840.29      777.47     73.41 o 
  10   2   5     3429.69     3781.14    118.58 o 
  11   2   5      972.49     1042.98     87.23 o 
  12   2   5       32.25       64.00     53.36 o 
  13   2   5      651.01      461.96    162.76 o 
   0   3   5     5109.65     4963.05    155.71 o 
   1   3   5     2381.73     2174.62     94.60 o 
   2   3   5       35.31       19.60     39.39 o 
   3   3   5       41.25       11.08     36.91 o 
   4   3   5        8.62      -12.51     38.60 o 
   5   3   5      578.48      526.76     51.77 o 
   6   3   5       18.29       18.23     50.57 o 
   7   3   5     1347.31     1477.26     77.64 o 
   8   3   5     3171.08     3285.49    109.13 o 
   9   3   5      663.23      661.13     66.57 o 
  10   3   5       27.13       28.28     39.79 o 
  11   3   5       82.77      100.06     44.08 o 
  12   3   5        1.47       -8.25     39.46 o 
  13   3   5      592.75      497.51     81.03 o 
   1   4   5     8474.09     8081.41    259.74 o 
   2   4   5     7473.54     7162.92    215.99 o 
   3   4   5      350.89      289.94     83.63 o 
   4   4   5     1438.64     1375.08    104.08 o 
   5   4   5     1049.99     1061.94     86.84 o 
   6   4   5      722.54      797.92     80.67 o 
   7   4   5     7511.77     7841.23    193.06 o 
   8   4   5     1328.11     1308.58    101.75 o 
   9   4   5      811.08      771.48     85.81 o 
  10   4   5     1482.49     1619.13    112.90 o 
  11   4   5      460.98      580.33     95.85 o 
  12   4   5        9.62       19.69     63.02 o 
   0   5   5     1196.27     1201.56    237.48 o 
   1   5   5     1113.66      973.97    110.28 o 
   2   5   5       36.32       20.46     50.57 o 
   3   5   5       39.33       30.40     52.28 o 
   4   5   5       26.33        5.64     46.00 o 
   5   5   5      333.27      353.79     68.30 o 
   6   5   5       26.79        7.63     51.51 o 
   7   5   5      754.00      765.40     88.03 o 
   8   5   5     1522.38     1799.31    116.11 o 
   9   5   5      358.82      318.29     71.65 o 
  10   5   5       98.03       84.23     57.23 o 
  11   5   5       43.66       43.74     38.86 o 
   1   6   5     3235.28     3315.29    138.30 o 
   2   6   5     2097.06     2259.99    119.73 o 
   3   6   5      130.79      138.90     57.96 o 
   4   6   5      423.37      433.38     77.48 o 
   5   6   5      440.49      419.76     75.95 o 
   6   6   5      441.56      443.51     71.62 o 
   7   6   5     3341.35     3425.16    149.43 o 
   8   6   5      292.00      252.31     66.27 o 
   9   6   5      459.07      113.07    107.11 o 
   0   7   5      458.45      548.78     91.54 o 
   1   7   5      347.14      389.53     73.61 o 
   2   7   5       11.09       -9.03     44.06 o 
   3   7   5       15.75       31.42     47.86 o 
   4   7   5       32.78       39.50     47.06 o 
   5   7   5      174.97      189.52     59.95 o 
   6   7   5        5.68       21.31     49.46 o 
   7   7   5      323.53      100.48     96.61 o 
   1   8   5     1154.82     1228.61     96.90 o 
   2   8   5      918.76      693.82    116.02 o 
   3   8   5        6.83       20.69     34.76 o 
   0   0   6    21869.30    21404.37    588.70 o 
   1   0   6     5754.22     5280.35    178.80 o 
   2   0   6     5593.71     5612.28    190.57 o 
   3   0   6        6.13       -7.01     59.83 o 
   4   0   6      545.46      609.03     89.27 o 
   5   0   6        3.72      -33.45     59.09 o 
   6   0   6     8137.22     8804.37    206.60 o 
   7   0   6      583.93      674.29     83.23 o 
   8   0   6     5130.86     5524.55    178.51 o 
   9   0   6     1988.63     2078.57    145.02 o 
  10   0   6        6.99       46.35     67.84 o 
  11   0   6      260.44      176.41    100.57 o 
  12   0   6     1262.92     1162.39    235.34 o 
  13   0   6       81.70      114.01     75.23 o 
   1   1   6      429.88      460.32     61.97 o 
   2   1   6      166.28      194.63     57.15 o 
   3   1   6     2402.79     2303.39     96.04 o 
   4   1   6      581.23      654.08     64.56 o 
   5   1   6     1750.16     1868.93     90.16 o 
   6   1   6     1975.09     2001.80     80.26 o 
   7   1   6     1890.37     2080.49     82.44 o 
   8   1   6      138.00      147.30     46.98 o 
   9   1   6      750.76      789.41     70.39 o 
  10   1   6      432.88      383.57     81.39 o 
  11   1   6      104.48      105.10     55.90 o 
  12   1   6     1602.21     1608.82    141.14 o 
  13   1   6      107.99       18.63     29.97 o 
   0   2   6    16667.28    17455.36    324.47 o 
   1   2   6     3363.79     3152.66    111.32 o 
   2   2   6     5226.44     4712.64    125.13 o 
   3   2   6      107.60       64.91     46.55 o 
   4   2   6      736.56      732.71     61.67 o 
   5   2   6       30.91       11.56     40.83 o 
   6   2   6     8878.83     9312.53    154.29 o 
   7   2   6      756.47      862.91     68.18 o 
   8   2   6     4126.27     4204.09    121.63 o 
   9   2   6     1269.63     1402.59     93.25 o 
  10   2   6        2.55       11.88     44.18 o 
  11   2   6      181.46      180.35     58.55 o 
  12   2   6      958.15      417.94    228.49 o 
  13   2   6       13.61        0.47     27.31 o 
   1   3   6      309.46      306.35     83.04 o 
   2   3   6      162.54      115.96     73.28 o 
   3   3   6      778.25      795.20    101.89 o 
   4   3   6     1389.26     1467.62     99.18 o 
   5   3   6     2459.34     2369.67    119.53 o 
   6   3   6     1145.07     1103.22     93.08 o 
   7   3   6      619.07      587.11     80.36 o 
   8   3   6        5.48       28.84     54.18 o 
   9   3   6      429.05      379.35     70.04 o 
  10   3   6      170.44      170.76     59.03 o 
  11   3   6       53.23       94.72     54.19 o 
  12   3   6     1157.62      240.05    354.24 o 
   0   4   6     7707.38     7403.99    332.99 o 
   1   4   6     1678.84     1765.40    135.17 o 
   2   4   6     3301.86     3119.36    162.43 o 
   3   4   6      114.80       74.29     79.36 o 
   4   4   6      528.06      502.71     94.37 o 
   5   4   6       27.88       49.32     71.67 o 
   6   4   6     7055.71     7252.27    316.76 o 
   7   4   6      432.51      458.01     98.67 o 
   8   4   6     2267.81     2273.09    163.16 o 
   9   4   6      701.26      781.24    117.14 o 
  10   4   6        6.03       30.81     63.24 o 
  11   4   6       61.64       47.61     65.49 o 
   1   5   6      416.02      480.19    101.80 o 
   2   5   6       10.93        8.80     74.28 o 
   3   5   6      241.62      247.05     87.10 o 
   4   5   6      935.88      928.83    118.16 o 
   5   5   6     1219.85     1273.13    134.59 o 
   6   5   6      652.72      532.09    105.20 o 
   7   5   6      246.13      248.05     91.92 o 
   8   5   6        5.91      -14.31     71.74 o 
   9   5   6      108.93      109.80     79.69 o 
  10   5   6       36.32       66.88     79.70 o 
   0   6   6     2724.09     2507.90    237.73 o 
   1   6   6      965.13      945.02    127.55 o 
   2   6   6     1360.64     1276.12    138.56 o 
   3   6   6        0.78      -19.39     73.84 o 
   4   6   6      134.76      120.51     83.02 o 
   5   6   6        3.76       16.84     77.66 o 
   6   6   6     2907.94     2883.03    168.18 o 
   7   6   6       79.50       79.74     85.50 o 
   8   6   6     1052.91      478.65    270.29 o 
   1   7   6      237.32      255.29     98.19 o 
   2   7   6       26.03        7.29     80.78 o 
   3   7   6      144.09       59.62     81.98 o 
   4   7   6      399.11      309.10     89.82 o 
   5   7   6      246.65      194.12     62.02 o 
   6   7   6      295.46       87.75     69.77 o 
   1   0   7     6470.46     6645.00    223.61 o 
   2   0   7      183.65      211.19     80.58 o 
   3   0   7     1084.52     1125.08    114.77 o 
   4   0   7     2776.88     2929.46    160.54 o 
   5   0   7    11762.19    12397.17    296.54 o 
   6   0   7        6.67        4.60     63.05 o 
   7   0   7     5687.08     6327.87    234.11 o 
   8   0   7       20.68       -8.11     55.91 o 
   9   0   7      391.45      350.56     89.70 o 
  10   0   7      863.51      865.72    121.40 o 
  11   0   7       31.75       51.01     72.59 o 
  12   0   7      636.44      655.45    121.85 o 
   0   1   7      311.02      295.91     88.69 o 
   1   1   7      418.10      450.67     68.24 o 
   2   1   7      643.44      636.35     72.34 o 
   3   1   7     1864.91     2005.08     98.54 o 
   4   1   7       25.32       31.88     49.21 o 
   5   1   7     2538.55     2585.30    108.62 o 
   6   1   7        9.66       81.95     47.60 o 
   7   1   7        0.12       17.41     50.52 o 
   8   1   7       89.93      134.91     50.21 o 
   9   1   7      116.88      147.10     51.05 o 
  10   1   7      425.56      431.46     69.36 o 
  11   1   7     1180.38     1297.14    100.35 o 
  12   1   7       76.89       25.08     33.38 o 
   1   2   7     4973.95     4672.85    139.19 o 
   2   2   7       48.34       86.29     54.82 o 
   3   2   7     1511.33     1448.49     89.81 o 
   4   2   7     2786.76     2939.08    106.62 o 
   5   2   7     7580.32     7699.95    197.93 o 
   6   2   7        7.47       27.77     46.40 o 
   7   2   7     3722.02     3834.67    161.79 o 
   8   2   7       11.23       23.47     45.48 o 
   9   2   7      345.89      315.01     58.30 o 
  10   2   7      511.85      538.79     68.62 o 
  11   2   7        6.34       -5.82     42.09 o 
  12   2   7      583.26      201.92    233.91 o 
   0   3   7      661.21      619.99    144.35 o 
   1   3   7      660.51      593.60    100.19 o 
   2   3   7      572.80      519.03     97.22 o 
   3   3   7      684.25      792.62    108.17 o 
   4   3   7       14.98      -11.31     67.61 o 
   5   3   7     1570.24     1522.31    131.28 o 
   6   3   7       98.75       51.64     74.55 o 
   7   3   7       21.88        6.44     71.38 o 
   8   3   7      126.86      116.24     79.31 o 
   9   3   7      170.36      213.26     83.53 o 
  10   3   7      347.20      131.64    125.34 o 
  11   3   7     1065.93       85.05    228.67 o 
   1   4   7     3492.10     3308.45    179.20 o 
   2   4   7        0.30        6.07     78.57 o 
   3   4   7     1523.45     1299.19    130.69 o 
   4   4   7     2239.66     2181.11    154.39 o 
   5   4   7     3485.59     3706.46    193.73 o 
   6   4   7        7.83        6.65     75.56 o 
   7   4   7     1705.11     1717.29    150.01 o 
   8   4   7        1.74      -26.65     76.81 o 
   9   4   7      147.23       84.28     86.85 o 
  10   4   7      131.21      110.24    104.97 o 
   0   5   7      540.60      609.82    162.44 o 
   1   5   7      189.34      113.64     81.95 o 
   2   5   7      344.70      401.12    103.40 o 
   3   5   7      668.42      578.33    114.45 o 
   4   5   7        2.88      -36.67     73.69 o 
   5   5   7      959.21      842.48    126.49 o 
   6   5   7      130.55      202.91     89.20 o 
   7   5   7        1.66        9.43     77.46 o 
   8   5   7       92.12       71.33     86.29 o 
   9   5   7       21.68       34.84     99.21 o 
   1   6   7     2238.97     2225.49    174.41 o 
   2   6   7        0.05       61.25     84.60 o 
   3   6   7      642.60      718.36    128.57 o 
   4   6   7     1085.63     1253.70    152.80 o 
   5   6   7     1959.14     2146.05    184.22 o 
   6   6   7        3.84       48.74     87.38 o 
   7   6   7      972.85     1058.15    144.56 o 
   0   7   7       80.50       56.46     88.25 o 
   1   7   7       21.56      -34.97     43.42 o 
   2   7   7      156.92       57.80     51.87 o 
   3   7   7      466.10      264.52    172.77 o 
   0   0   8       70.92       70.28     98.12 o 
   1   0   8     1472.06     1366.93    130.63 o 
   2   0   8     4080.31     4128.58    195.41 o 
   3   0   8     5379.12     5263.72    209.79 o 
   4   0   8      348.56      337.06     90.94 o 
   5   0   8     1601.07     1698.29    141.06 o 
   6   0   8     4109.22     4250.03    197.19 o 
   7   0   8        0.70      -21.44     68.85 o 
   8   0   8        5.95      -12.29     84.55 o 
   9   0   8     1351.47     1523.48    181.43 o 
  10   0   8      279.18      392.13    126.26 o 
  11   0   8     1092.37     1122.43    140.37 o 
   1   1   8      298.88      354.78     70.38 o 
   2   1   8      514.38      641.67     72.44 o 
   3   1   8       16.56       46.10     47.10 o 
   4   1   8     3571.56     3572.67    129.95 o 
   5   1   8      162.98      138.60     56.54 o 
   6   1   8        2.44        6.33     47.26 o 
   7   1   8      263.73      292.20     70.44 o 
   8   1   8      169.65      260.51     69.39 o 
   9   1   8      693.63      723.22    101.60 o 
  10   1   8        8.33      -28.27     53.36 o 
  11   1   8       22.54       16.67     34.60 o 
   0   2   8      378.50      319.85    127.38 o 
   1   2   8      886.21      813.80     92.96 o 
   2   2   8     3447.27     3534.90    152.38 o 
   3   2   8     3798.52     3851.81    155.00 o 
   4   2   8      474.29      495.14     73.41 o 
   5   2   8     1210.86     1252.45     94.04 o 
   6   2   8     3610.15     3744.91    159.65 o 
   7   2   8       11.25       11.57     54.57 o 
   8   2   8        8.55      -12.90     58.19 o 
   9   2   8      967.83     1021.82    132.98 o 
  10   2   8      167.09       57.96     60.86 o 
   1   3   8      279.85      267.57     88.82 o 
   2   3   8       58.28       82.18     78.79 o 
   3   3   8       41.04       18.83     75.73 o 
   4   3   8     2422.00     2561.02    167.84 o 
   5   3   8        2.49       11.97     73.62 o 
   6   3   8        1.87       38.13     71.01 o 
   7   3   8       44.94      115.65     79.10 o 
   8   3   8       65.90       -0.13     72.68 o 
   9   3   8      428.71      103.38    139.59 o 
   0   4   8      635.04      500.03    151.82 o 
   1   4   8      448.40      386.87     99.62 o 
   2   4   8     1904.58     1834.70    155.95 o 
   3   4   8     2177.89     2209.83    168.40 o 
   4   4   8      403.09      373.34    102.62 o 
   5   4   8      732.34      801.47    121.35 o 
   6   4   8     1968.51     1694.75    222.15 o 
   7   4   8        3.09      -22.93     72.98 o 
   8   4   8       46.98       -8.97     36.25 o 
   1   5   8      424.40      381.39    103.04 o 
   2   5   8       11.87      -78.04     78.04 o 
   3   5   8       67.21       49.00     83.74 o 
   4   5   8      999.21     1234.84    152.10 o 
   5   5   8        5.04       12.74     81.04 o 
   6   5   8        3.80       17.94     83.47 o 
   7   5   8       25.36       34.43     84.54 o 
   0   6   8      213.38       64.65    104.79 o 
   1   6   8      302.86       78.88    106.14 o 
   2   6   8      731.90      150.76    219.40 o 
   3   6   8     1286.06      486.80    403.79 o 
   4   6   8      120.04      108.30    104.62 o 
   1   0   9      244.33      194.48     75.69 o 
   2   0   9     3363.78     3417.54    193.43 o 
   3   0   9      461.71      434.64    104.53 o 
   4   0   9     1685.56     1666.17    150.41 o 
   5   0   9      643.73      615.02    112.82 o 
   6   0   9     1189.56     1261.38    136.85 o 
   7   0   9       63.42       11.55     88.57 o 
   8   0   9      390.74      342.58    113.69 o 
   9   0   9        5.59      -98.71     98.71 o 
   0   1   9     1157.34     1207.42    135.27 o 
   1   1   9      312.39      318.72     64.17 o 
   2   1   9       28.19       70.93     52.73 o 
   3   1   9      297.46      283.36     63.81 o 
   4   1   9      107.03      163.15     56.51 o 
   5   1   9      118.38      109.57     57.89 o 
   6   1   9       11.39       42.33     58.15 o 
   7   1   9        7.14      -12.48     54.53 o 
   8   1   9     1302.71     1554.53    130.78 o 
   9   1   9       44.72       82.94     70.10 o 
   1   2   9      126.40      147.85     84.94 o 
   2   2   9     3890.46     3956.12    198.20 o 
   3   2   9      224.06      202.54     71.13 o 
   4   2   9     1552.80     1557.51    123.87 o 
   5   2   9      692.31      650.47    113.53 o 
   6   2   9      935.65     1006.00    127.08 o 
   7   2   9       15.78       -0.70     71.91 o 
   8   2   9      467.83      184.80     99.94 o 
   0   3   9     1801.13     1738.94    220.00 o 
   1   3   9      153.97      137.20     90.02 o 
   2   3   9       20.83      -27.78     71.43 o 
   3   3   9      245.78      261.12     94.94 o 
   4   3   9        2.22       49.12     75.70 o 
   5   3   9      106.39      175.38     91.28 o 
   6   3   9       14.26      -35.93     71.74 o 
   7   3   9        0.66      -18.98     49.03 o 
   8   3   9     1266.47      268.47    340.10 o 
   1   4   9       12.32       15.50     78.31 o 
   2   4   9     3066.63     2796.17    372.68 o 
   3   4   9       36.55      111.63     87.99 o 
   4   4   9      832.93      241.43    190.08 o 
   5   4   9      553.07      175.65    135.98 o 
   6   4   9      599.03      146.77    170.15 o 
   0   5   9     1014.68      128.33    539.71 o 
   1   5   9       88.68      -12.44     38.38 o 
   2   5   9        2.81        0.65     53.51 o 
   3   5   9      105.29      -19.82     46.23 o 
   4   5   9        1.29      -10.09     54.00 o 
   0   0  10       22.43      -41.51     91.41 o 
   1   0  10     2198.24     2404.88    161.09 o 
   2   0  10      175.46      204.76     81.47 o 
   3   0  10     2017.55     2248.63    183.49 o 
   4   0  10       87.98       93.02     84.09 o 
   5   0  10      764.24      789.45    128.42 o 
   6   0  10      237.29      246.22     96.48 o 
   7   0  10        8.30       98.61    106.02 o 
   1   1  10     1204.00     1140.48    115.49 o 
   2   1  10       26.75       17.42     64.10 o 
   3   1  10       16.83       29.57     67.13 o 
   4   1  10       47.82       13.66     64.47 o 
   5   1  10      177.59      193.00     71.84 o 
   6   1  10        2.42        3.85     35.01 o 
   7   1  10      700.47      696.79    136.01 o 
   0   2  10      115.34      -12.30     99.55 o 
   1   2  10     1840.94     1920.66    162.01 o 
   2   2  10      130.53      169.67     75.73 o 
   3   2  10     1534.00     1348.95    229.01 o 
   4   2  10       15.56        8.63     62.66 o 
   5   2  10      666.54      257.19    150.52 o 
   6   2  10      261.82       79.22     86.93 o 
   1   3  10      541.81      390.60    104.14 o 
   2   3  10       14.28       -5.58     71.24 o 
   3   3  10       58.12       13.68     50.98 o 
   4   3  10       29.99        3.21     30.90 o 
   5   3  10      114.96       27.00     38.72 o 
   0   4  10      150.04      -11.56     55.78 o 
   1   4  10     1128.61       69.41    162.52 o 
   2   4  10       32.93      -14.01     34.16 o 
   1   0  11      773.24      759.48    121.65 o 
   2   0  11     1109.89     1168.93    136.59 o 
   3   0  11      486.99      496.12    110.03 o 
   0   1  11      602.41      640.00    135.04 o 
   1   1  11       43.20      108.18     67.02 o 
   2   1  11        2.05       -6.04     68.89 o 
                                                 
